# Supplementary material for: Spatiotemporal distribution of grassland NPP in Gansu province, China from 1982 to 2011 and its impact factors
Source: PLoS One. 2020 Nov 23;15(11):e0242609. doi: 10.1371/journal.pone.0242609 (PMC7682893; doi:10.1371/journal.pone.0242609)
Supplement: S2 Table — (XLSX) [file pone.0242609.s002.xlsx]

## Sheet: Sheet1
					Fig. 6
		1	0.45
		2	0.68
		3	1.25
		4	3.83
		5	13.8
		6	28.12
		7	35.79		-137.62	34.11
		8	39.98
		9	9.86
		10	3.78
		11	1.17
		12	0.59
		Spring	Summer	Autumn	Winter
		18.88	103.89	14.81	1.72
																																	55.8771
																																	30.6493
																																	30.6993
																																	30.8698
																																	30.8906
																																	30.9248
																																	31.0638
																																	31.0686
																																	31.1191
																																	31.1325
																																	31.1578
																																	31.209
																																	31.2428
																																	31.2958
																																	31.315
																																	31.3442
																																	31.3718
																																	31.3849
																																	31.4315
																																	31.5022
																																	31.5091
																																	31.5385
																																	31.65
																																	31.6593
																																	31.8077
																																	31.8869
																																	12.1171
																																	32.468
																																	32.5358
																																	32.8353
																																	33.0582
																																	33.0869
																																	33.1006
																																	33.1596
																																	33.3191
																																	33.4141
																																	33.4263
																																	33.5418
																																	33.5916
																																	33.6386
																																	33.6925
																																	33.7188
																																	33.7594
																																	34.0349
																																	34.1712
																																	34.2351
																																	34.2674
																																	34.4075
																																	34.4189
																																	34.4373
																																	34.4848
																																	34.8255
																																	34.8433
																																	34.8595
																																	34.9249
																																	35.1129
																																	35.1354
																																	35.3421
																																	35.4307
																																	35.4408
																																	35.487
																																	35.611
																																	35.6497
																																	35.6617
																																	35.7521
																																	35.8001
																																	35.8405
																																	36.139
																																	36.1873
																																	37.2772
																																	37.3972
																																	37.5891
																																	37.6879
																																	37.724
																																	38.0875
																																	38.0876
																																	38.2803
																																	38.5703
																																	39.7779
																																	40.2868
																																	40.3247
																																	40.4479
																																	40.8916
																																	10.9785
																																	41.3546
																																	41.3694
																																	44.4182
																																	44.7538
