# Supplementary material for: Spatiotemporal distribution of grassland NPP in Gansu province, China from 1982 to 2011 and its impact factors
Source: PLoS One. 2020 Nov 23;15(11):e0242609. doi: 10.1371/journal.pone.0242609 (PMC7682893; doi:10.1371/journal.pone.0242609)
Supplement: S3 Table — (XLSX) [file pone.0242609.s003.xlsx]

## Sheet: Sheet1
			NPP		Precipitation																												K										Σθ（℃）
		1982	98.2581		100												1982		20												1982		18.1987								1982		737.589
		1983	116.45		255												1983		114.115												1983		21.3409								1983		3867.88
		1984	122.006		300												1984		125.462												1984		21.5426								1984		3837.92
		1985	108.278		201		Fig. 7										1985		170.023												1985		22.0076								1985		3033.37
		1986	111.242		92												1986		177.085												1986		22.2706								1986		3808.67
		1987	108.921		209												1987		195.267												1987		22.5778								1987		3431.95
		1988	134.253		122												1988		233.362												1988		23.2341								1988		3005.29
		1989	122.52		690												1989		263.107												1989		13.8867								1989		2913.64
		1990	147.2		378												1990		490.787												1990		23.9037								1990		2695.46
		1991	131.258		1009												1991		514.491												1991		25.5289								1991		749.56
		1992	135.102		99												1992		536.382												1992		25.6461								1992		2116.23
		1993	145.066		386												1993		619.285												1993		25.8072								1993		1769.9
		1994	128.084		212												1994		764.189												1994		17.1941								1994		1583.35
		1995	121.632		364												1995		808.672												1995		27.5521								1995		1391.9
		1996	114.315		88												1996		700												1996		28.5475								1996		1229.39
		1997	110.404		671												1997		1949.97												1997		29.4867								1997		696.786
		1998	126.942		896												1998		1000.1												1998		29.753								1998		264.28
		1999	112.222		235												1999		800												1999		31.615								1999		949.973
		2000	116.396		186												2000		980												2000		32.8778								2000		654.74
		2001	141.039		676												2001		1196.79												2001		33.5471								2001		536.382
		2002	160.032		638												2002		208.052												2002		35.6762								2002		490.787
		2003	176.678		867												2003		1500												2003		17.571								2003		392.484
		2004	179.897		1345												2004		1583.35												2004		37.6021								2004		337.402
		2005	166.948		733												2005		1746.39												2005		39.7397								2005		463.107
		2006	172.294		834												2006		1833.37												2006		20.2153								2006		195.267
		2007	199.396		1302												2007		2208												2007		41.4163								2007		186.495
		2008	160.131		1100												2008		2800												2008		42.7913								2008		177.085
		2009	168.464		767												2009		2300												2009		43.8006								2009		114.115
		2010	153.99		880												2010		2013.64												2010		46.8293								2010		56.4367
		2011	189.554		1109												2011		2500												2011		49.9156								2011		33.62
																																	45.87
																																	46.2581														0.570614
																																	48.4355
																																	48.7673
																																	51.4259
																																	53.1746
																																	55.8771
																																	30.6493
																																	30.6993
																																	30.8698
																																	30.8906
																																	30.9248
																																	31.0638
																																	31.0686
																																	31.1191
																																	31.1325
																																	31.1578
																																	31.209
																																	31.2428
																																	31.2958
																																	31.315
																																	31.3442
																																	31.3718
																																	31.3849
																																	31.4315
																																	31.5022
																																	31.5091
																																	31.5385
																																	31.65
																																	31.6593
																																	31.8077
																																	31.8869
																																	12.1171
																																	32.468
																																	32.5358
																																	32.8353
																																	33.0582
																																	33.0869
																																	33.1006
																																	33.1596
																																	33.3191
																																	33.4141
																																	33.4263
																																	33.5418
																																	33.5916
																																	33.6386
																																	33.6925
																																	33.7188
																																	33.7594
																																	34.0349
																																	34.1712
																																	34.2351
																																	34.2674
																																	34.4075
																																	34.4189
																																	34.4373
																																	34.4848
																																	34.8255
																																	34.8433
																																	34.8595
																																	34.9249
																																	35.1129
																																	35.1354
																																	35.3421
																																	35.4307
																																	35.4408
																																	35.487
																																	35.611
																																	35.6497
																																	35.6617
																																	35.7521
																																	35.8001
																																	35.8405
																																	36.139
																																	36.1873
																																	37.2772
																																	37.3972
																																	37.5891
																																	37.6879
																																	37.724
																																	38.0875
																																	38.0876
																																	38.2803
																																	38.5703
																																	39.7779
																																	40.2868
																																	40.3247
																																	40.4479
																																	40.8916
																																	10.9785
																																	41.3546
																																	41.3694
																																	44.4182
																																	44.7538
